# Supplementary material for: The eICU Collaborative Research Database, a freely available multi-center database for critical care research
Source: Sci Data. 2018 Sep 11;5:180178. doi: 10.1038/sdata.2018.178 (PMC6132188; doi:10.1038/sdata.2018.178)
Supplement: Supplementary file 1 [file sdata2018178-isa1.zip]

Archive with 7 entries (7 files):
- i_Investigation.txt
- s_study.txt
- a_Johnson_administration.txt
- a_Johnson_APACHE.txt
- a_Johnson_care_documentation.txt
- a_Johnson_care_plan.txt
- a_Johnson_monitor_data.txt
