# Supplementary material for: The eICU Collaborative Research Database, a freely available multi-center database for critical care research
Source: Sci Data. 2018 Sep 11;5:180178. doi: 10.1038/sdata.2018.178 (PMC6132188; doi:10.1038/sdata.2018.178)
Supplement: Supplementary file 1 [file sdata2018178-isa1.zip › i_Investigation.txt]

# Investigation File generated for Scientific Data with Investigation File Authoring Tool version 0.1.0 on 13/07/2018 - This metadata file is CC0
ONTOLOGY SOURCE REFERENCE
Term Source Name	NCBITAXON	GAZ	ENVO	ERO	EFO	OBI	NCIT	NIFDYS
Term Source File	http://data.bioontology.org/ontologies/NCBITAXON	http://data.bioontology.org/ontologies/GAZ	http://data.bioontology.org/ontologies/ENVO	http://data.bioontology.org/ontologies/ERO	http://data.bioontology.org/ontologies/EFO	http://data.bioontology.org/ontologies/OBI	http://data.bioontology.org/ontologies/NCIT	http://data.bioontology.org/ontologies/NIFDYS
Term Source Version	2016AB	$Revision: 1.512 $	2013-08-02	2013-08-02	2.97	2014-08-18	17.06d	1.5 (December, 2012)
Term Source Description	National Center for Biotechnology Information (NCBI) Organismal Classification	Gazetteer	Environment Ontology	Eagle-I Research Resource Ontology	Experimental Factor Ontology	Ontology for Biomedical Investigations	National Cancer Institute Thesaurus	Neuroscience Information Framework (NIF) Dysfunction Ontlogy
INVESTIGATION
Investigation Identifier
Investigation Title
Investigation Description
Investigation Submission Date
Investigation Public Release Date
INVESTIGATION PUBLICATIONS
Investigation PubMed ID
Investigation Publication DOI
Investigation Publication Author List
Investigation Publication Title
Investigation Publication Status
Investigation Publication Status Term Accession Number
Investigation Publication Status Term Source REF
INVESTIGATION CONTACTS
Investigation Person Last Name
Investigation Person Mid Initials
Investigation Person First Name
Investigation Person Address
Investigation Person Phone
Investigation Person Fax
Investigation Person Email
Investigation Person Affiliation
Investigation Person Roles
Investigation Person Roles Term Accession Number
Investigation Person Roles Term Source REF
STUDY
Study Identifier	10.1038/sdata.2018.178
Study Title	The eICU Collaborative Research Database, a freely available multi-center database for critical care research
Study Submission Date	24/01/2018
Study Public Release Date	11/09/2018
Study Description	http://www.nature.com/articles/sdata2018178#abstract
Study File Name	s_study.txt
Comment[Subject Keywords]	///;/;//
Comment[Manuscript Licence]	CC BY-4.0
Comment[Experimental Metadata Licence]	CC0
Comment[Supplementary Information File Name]	
Comment[Supplementary Information File Type]	x-zip-compressed
Comment[Supplementary Information File URL]	http://www.nature.com/articles/sdata2018178#supplementary-information
Comment[Data Repository]	PhysioNet
Comment[Data Record Accession]	doi:10.13026/C2WM1R
Comment[Data Record URI]	https://doi.org/10.13026/C2WM1R
STUDY DESIGN DESCRIPTORS
Study Design Type	data integration objective	database creation objective
Study Design Type Term Accession Number	ERO:0100092	http://www.ebi.ac.uk/efo/swo/SWO_0000509
Study Design Type Term Source REF	ERO	ERO
STUDY PUBLICATIONS
Study PubMed ID
Study Publication DOI
Study Publication Author List
Study Publication Title
Study Publication Status
Study Publication Status Term Accession Number
Study Publication Status Term Source REF
STUDY FACTORS
Study Factor Name	anthropometric measurement	admission diagnosis	treatment
Study Factor Type	anthropometric measurement	diagnosis	treatment
Study Factor Type Term Accession Number	http://www.ebi.ac.uk/efo/EFO_0004302	OGMS:0000073	OGMS:0000090
Study Factor Type Term Source REF	EFO	OBI	OBI
STUDY ASSAYS
Study Assay Measurement Type	Administrative Activity	Clinical Evaluation	Care	Treatment Plan	Vital Signs Measurement
Study Assay Measurement Type Term Accession Number	NCIT:C49235	NCIT:C124351	NCIT:C61488	NCIT:C60735	NCIT:C49672
Study Assay Measurement Type Term Source REF	NCIT	NCIT	NCIT	NCIT	NCIT
Study Assay Technology Type	documenting	performing a clinical assessment	documenting	documenting	multiparameter monitor
Study Assay Technology Type Term Accession Number	IAO:0000572	OBI:0600003	IAO:0000572	IAO:0000572	ERO:0000834
Study Assay Technology Type Term Source REF	OBI	ERO	NIFDYS	NIFDYS	ERO
Study Assay Technology Platform	""	""	""	""	""
Study Assay File Name	a_Johnson_administration.txt	a_Johnson_APACHE.txt	a_Johnson_care_documentation.txt	a_Johnson_care_plan.txt	a_Johnson_monitor_data.txt
STUDY PROTOCOLS
Study Protocol Name	Database structure and development	Patient identifiers	Sample selection
Study Protocol Type	data collection method	Deidentification	selection
Study Protocol Type Term Accession Number	ERO:0001932	NCIT:C45970	OBI:0001928
Study Protocol Type Term Source REF	ERO	NCIT	OBI
Study Protocol Description			
Study Protocol URI	""	""	""
Study Protocol Version			
Study Protocol Parameters Name	""	""	""
Study Protocol Parameters Name Term Accession Number	""	""	""
Study Protocol Parameters Name Term Source REF	""	""	""
Study Protocol Components Name	""	""	""
Study Protocol Components Type	""	""	""
Study Protocol Components Type Term Accession Number	""	""	""
Study Protocol Components Type Term Source REF	""	""	""
STUDY CONTACTS
Study Person Last Name	Pollard	Johnson	Raffa	Celi	Mark	Badawi
Study Person First Name	Tom J.	Alistair E. W.	Jesse D.	Leo A.	Roger G.	Omar
Study Person Mid Initials						
Study Person Email	""	aewj@mit.edu	""	""	""	""
Study Person Phone						
Study Person Fax						
Study Person Address						
Study Person Affiliation	Institute for Medical Engineering and Science, Massachusetts Institute of Technology, Cambridge, MA 02139, USA	Institute for Medical Engineering and Science, Massachusetts Institute of Technology, Cambridge, MA 02139, USA	Institute for Medical Engineering and Science, Massachusetts Institute of Technology, Cambridge, MA 02139, USA	Institute for Medical Engineering and Science, Massachusetts Institute of Technology, Cambridge, MA 02139, USA	Institute for Medical Engineering and Science, Massachusetts Institute of Technology, Cambridge, MA 02139, USA	Institute for Medical Engineering and Science, Massachusetts Institute of Technology, Cambridge, MA 02139, USA
Study Person Roles						
Study Person Roles Term Accession Number						
Study Person Roles Term Source REF						
Comment[Study Person ORCID]		0000-0002-8735-3014			0000-0002-6318-2978	
Comment[Funder]						
Comment[FundRef ID]						
Comment[Funder Term Source REF]						
Comment[Grant Identifier]						
