# Supplementary material for: The eICU Collaborative Research Database, a freely available multi-center database for critical care research
Source: Sci Data. 2018 Sep 11;5:180178. doi: 10.1038/sdata.2018.178 (PMC6132188; doi:10.1038/sdata.2018.178)
Supplement: Supplementary file 1 [file sdata2018178-isa1.zip › s_study.txt]

Source Name	Characteristics[organism]	Term Source REF	Term Accession Number	Characteristics[geographical location]	Term Source REF	Term Accession Number	Characteristics[environment type]	Term Source REF	Term Accession Number	Protocol REF	Protocol REF	Sample Name	Factor Value[anthropometric measurement]	Factor Value[admission diagnosis]	Factor Value[treatment]
eICU Research Institute maintained research data repository	Homo sapiens	NCBITAXON	NCBITaxon:9606	United States of America	GAZ	GAZ:00002459	hospital	ENVO	ENVO:00002173	Database structure and development	Patient identifiers	admissionDx
eICU Research Institute maintained research data repository	Homo sapiens	NCBITAXON	NCBITaxon:9606	United States of America	GAZ	GAZ:00002459	hospital	ENVO	ENVO:00002173	Database structure and development	Patient identifiers	admissionDrug
eICU Research Institute maintained research data repository	Homo sapiens	NCBITAXON	NCBITaxon:9606	United States of America	GAZ	GAZ:00002459	hospital	ENVO	ENVO:00002173	Database structure and development	Patient identifiers	allergy
eICU Research Institute maintained research data repository	Homo sapiens	NCBITAXON	NCBITaxon:9606	United States of America	GAZ	GAZ:00002459	hospital	ENVO	ENVO:00002173	Database structure and development	Patient identifiers	apacheApsVar
eICU Research Institute maintained research data repository	Homo sapiens	NCBITAXON	NCBITaxon:9606	United States of America	GAZ	GAZ:00002459	hospital	ENVO	ENVO:00002173	Database structure and development	Patient identifiers	apachePredVar
eICU Research Institute maintained research data repository	Homo sapiens	NCBITAXON	NCBITaxon:9606	United States of America	GAZ	GAZ:00002459	hospital	ENVO	ENVO:00002173	Database structure and development	Patient identifiers	apachePatientResult
eICU Research Institute maintained research data repository	Homo sapiens	NCBITAXON	NCBITaxon:9606	United States of America	GAZ	GAZ:00002459	hospital	ENVO	ENVO:00002173	Database structure and development	Patient identifiers	carePlanCareProvider
eICU Research Institute maintained research data repository	Homo sapiens	NCBITAXON	NCBITaxon:9606	United States of America	GAZ	GAZ:00002459	hospital	ENVO	ENVO:00002173	Database structure and development	Patient identifiers	carePlanEOL
eICU Research Institute maintained research data repository	Homo sapiens	NCBITAXON	NCBITaxon:9606	United States of America	GAZ	GAZ:00002459	hospital	ENVO	ENVO:00002173	Database structure and development	Patient identifiers	carePlanGeneral
eICU Research Institute maintained research data repository	Homo sapiens	NCBITAXON	NCBITaxon:9606	United States of America	GAZ	GAZ:00002459	hospital	ENVO	ENVO:00002173	Database structure and development	Patient identifiers	carePlanGoal
eICU Research Institute maintained research data repository	Homo sapiens	NCBITAXON	NCBITaxon:9606	United States of America	GAZ	GAZ:00002459	hospital	ENVO	ENVO:00002173	Database structure and development	Patient identifiers	carePlanInfectiousDisease
eICU Research Institute maintained research data repository	Homo sapiens	NCBITAXON	NCBITaxon:9606	United States of America	GAZ	GAZ:00002459	hospital	ENVO	ENVO:00002173	Database structure and development	Patient identifiers	customLab
eICU Research Institute maintained research data repository	Homo sapiens	NCBITAXON	NCBITaxon:9606	United States of America	GAZ	GAZ:00002459	hospital	ENVO	ENVO:00002173	Database structure and development	Patient identifiers	diagnosis
eICU Research Institute maintained research data repository	Homo sapiens	NCBITAXON	NCBITaxon:9606	United States of America	GAZ	GAZ:00002459	hospital	ENVO	ENVO:00002173	Database structure and development	Patient identifiers	hospital
eICU Research Institute maintained research data repository	Homo sapiens	NCBITAXON	NCBITaxon:9606	United States of America	GAZ	GAZ:00002459	hospital	ENVO	ENVO:00002173	Database structure and development	Patient identifiers	infusionDrug
eICU Research Institute maintained research data repository	Homo sapiens	NCBITAXON	NCBITaxon:9606	United States of America	GAZ	GAZ:00002459	hospital	ENVO	ENVO:00002173	Database structure and development	Patient identifiers	intakeOutput
eICU Research Institute maintained research data repository	Homo sapiens	NCBITAXON	NCBITaxon:9606	United States of America	GAZ	GAZ:00002459	hospital	ENVO	ENVO:00002173	Database structure and development	Patient identifiers	lab
eICU Research Institute maintained research data repository	Homo sapiens	NCBITAXON	NCBITaxon:9606	United States of America	GAZ	GAZ:00002459	hospital	ENVO	ENVO:00002173	Database structure and development	Patient identifiers	medication
eICU Research Institute maintained research data repository	Homo sapiens	NCBITAXON	NCBITaxon:9606	United States of America	GAZ	GAZ:00002459	hospital	ENVO	ENVO:00002173	Database structure and development	Patient identifiers	microLab
eICU Research Institute maintained research data repository	Homo sapiens	NCBITAXON	NCBITaxon:9606	United States of America	GAZ	GAZ:00002459	hospital	ENVO	ENVO:00002173	Database structure and development	Patient identifiers	note
eICU Research Institute maintained research data repository	Homo sapiens	NCBITAXON	NCBITaxon:9606	United States of America	GAZ	GAZ:00002459	hospital	ENVO	ENVO:00002173	Database structure and development	Patient identifiers	nurseAssessment
eICU Research Institute maintained research data repository	Homo sapiens	NCBITAXON	NCBITaxon:9606	United States of America	GAZ	GAZ:00002459	hospital	ENVO	ENVO:00002173	Database structure and development	Patient identifiers	nurseCare
eICU Research Institute maintained research data repository	Homo sapiens	NCBITAXON	NCBITaxon:9606	United States of America	GAZ	GAZ:00002459	hospital	ENVO	ENVO:00002173	Database structure and development	Patient identifiers	nurseCharting
eICU Research Institute maintained research data repository	Homo sapiens	NCBITAXON	NCBITaxon:9606	United States of America	GAZ	GAZ:00002459	hospital	ENVO	ENVO:00002173	Database structure and development	Patient identifiers	pastHistory
eICU Research Institute maintained research data repository	Homo sapiens	NCBITAXON	NCBITaxon:9606	United States of America	GAZ	GAZ:00002459	hospital	ENVO	ENVO:00002173	Database structure and development	Patient identifiers	patient
eICU Research Institute maintained research data repository	Homo sapiens	NCBITAXON	NCBITaxon:9606	United States of America	GAZ	GAZ:00002459	hospital	ENVO	ENVO:00002173	Database structure and development	Patient identifiers	physicalExam
eICU Research Institute maintained research data repository	Homo sapiens	NCBITAXON	NCBITaxon:9606	United States of America	GAZ	GAZ:00002459	hospital	ENVO	ENVO:00002173	Database structure and development	Patient identifiers	respiratoryCare
eICU Research Institute maintained research data repository	Homo sapiens	NCBITAXON	NCBITaxon:9606	United States of America	GAZ	GAZ:00002459	hospital	ENVO	ENVO:00002173	Database structure and development	Patient identifiers	respiratoryCharting
eICU Research Institute maintained research data repository	Homo sapiens	NCBITAXON	NCBITaxon:9606	United States of America	GAZ	GAZ:00002459	hospital	ENVO	ENVO:00002173	Database structure and development	Patient identifiers	treatment
eICU Research Institute maintained research data repository	Homo sapiens	NCBITAXON	NCBITaxon:9606	United States of America	GAZ	GAZ:00002459	hospital	ENVO	ENVO:00002173	Database structure and development	Patient identifiers	vitalAperiodic
eICU Research Institute maintained research data repository	Homo sapiens	NCBITAXON	NCBITaxon:9606	United States of America	GAZ	GAZ:00002459	hospital	ENVO	ENVO:00002173	Database structure and development	Patient identifiers	vitalPeriodic
