# Supplementary material for: The eICU Collaborative Research Database, a freely available multi-center database for critical care research
Source: Sci Data. 2018 Sep 11;5:180178. doi: 10.1038/sdata.2018.178 (PMC6132188; doi:10.1038/sdata.2018.178)
Supplement: Supplementary file 1 [file sdata2018178-isa1.zip › a_Johnson_care_documentation.txt]

Sample Name	Protocol REF	Assay Name	Raw Data File	Comment[Data Repository]	Comment[Data Record Accession]	Comment[Data Record URI]
admissionDx	Sample selection	admissionDx	admissionDx.csv.gz	PhysioNet	doi:10.13026/C2WM1R	http://doi.org/10.13026/C2WM1R
allergy	Sample selection	allergy	allergy.csv.gz	PhysioNet	doi:10.13026/C2WM1R	http://doi.org/10.13026/C2WM1R
customLab	Sample selection	customLab	customLab.csv.gz	PhysioNet	doi:10.13026/C2WM1R	http://doi.org/10.13026/C2WM1R
diagnosis	Sample selection	diagnosis	diagnosis.csv.gz	PhysioNet	doi:10.13026/C2WM1R	http://doi.org/10.13026/C2WM1R
infusionDrug	Sample selection	infusionDrug	infusionDrug.csv.gz	PhysioNet	doi:10.13026/C2WM1R	http://doi.org/10.13026/C2WM1R
intakeOutput	Sample selection	intakeOutput	intakeOutput.csv.gz	PhysioNet	doi:10.13026/C2WM1R	http://doi.org/10.13026/C2WM1R
lab	Sample selection	lab	lab.csv.gz	PhysioNet	doi:10.13026/C2WM1R	http://doi.org/10.13026/C2WM1R
medication	Sample selection	medication	medication.csv.gz	PhysioNet	doi:10.13026/C2WM1R	http://doi.org/10.13026/C2WM1R
microLab	Sample selection	microLab	microLab.csv.gz	PhysioNet	doi:10.13026/C2WM1R	http://doi.org/10.13026/C2WM1R
note	Sample selection	note	note.csv.gz	PhysioNet	doi:10.13026/C2WM1R	http://doi.org/10.13026/C2WM1R
nurseAssessment	Sample selection	nurseAssessment	nurseAssessment.csv.gz	PhysioNet	doi:10.13026/C2WM1R	http://doi.org/10.13026/C2WM1R
nurseCare	Sample selection	nurseCare	nurseCare.csv.gz	PhysioNet	doi:10.13026/C2WM1R	http://doi.org/10.13026/C2WM1R
nurseCharting	Sample selection	nurseCharting	nurseCharting.csv.gz	PhysioNet	doi:10.13026/C2WM1R	http://doi.org/10.13026/C2WM1R
pastHistory	Sample selection	pastHistory	pastHistory.csv.gz	PhysioNet	doi:10.13026/C2WM1R	http://doi.org/10.13026/C2WM1R
physicalExam	Sample selection	physicalExam	physicalExam.csv.gz	PhysioNet	doi:10.13026/C2WM1R	http://doi.org/10.13026/C2WM1R
respiratoryCare	Sample selection	respiratoryCare	respiratoryCare.csv.gz	PhysioNet	doi:10.13026/C2WM1R	http://doi.org/10.13026/C2WM1R
respiratoryCharting	Sample selection	respiratoryCharting	respiratoryCharting.csv.gz	PhysioNet	doi:10.13026/C2WM1R	http://doi.org/10.13026/C2WM1R
treatment	Sample selection	treatment	treatment.csv.gz	PhysioNet	doi:10.13026/C2WM1R	http://doi.org/10.13026/C2WM1R
