# Supplementary material for: The eICU Collaborative Research Database, a freely available multi-center database for critical care research
Source: Sci Data. 2018 Sep 11;5:180178. doi: 10.1038/sdata.2018.178 (PMC6132188; doi:10.1038/sdata.2018.178)
Supplement: Supplementary file 1 [file sdata2018178-isa1.zip › a_Johnson_monitor_data.txt]

Sample Name	Protocol REF	Assay Name	Raw Data File	Comment[Data Repository]	Comment[Data Record Accession]	Comment[Data Record URI]
vitalAperiodic	Sample selection	vitalAperiodic	vitalAperiodic.csv.gz	PhysioNet	doi:10.13026/C2WM1R	http://doi.org/10.13026/C2WM1R
vitalPeriodic	Sample selection	vitalPeriodic	vitalPeriodic.csv.gz	PhysioNet	doi:10.13026/C2WM1R	http://doi.org/10.13026/C2WM1R
